# Supplementary material for: Porcine circovirus type 2 (PCV2) genotyping in Austrian pigs in the years 2002 to 2017
Source: BMC Vet Res. 2020 Jun 15;16:198. doi: 10.1186/s12917-020-02413-4 (PMC7294622; doi:10.1186/s12917-020-02413-4)
Supplement: Supplementary file 1 — Additional file 1. The table contains accession numbers of the sequences included in the present study, internal sample ID (PCV2 genotype_haplotype_ serial number_study year_ origin_Austrian Federal State), tissue used for DNA extraction, and vaccination status of the herd. [file 12917_2020_2413_MOESM1_ESM.xlsx]

## Sheet: Tabelle 1
Additional file 1: Accession numbers of the sequences included in the present study, internal sample ID (PCV2 genotype_haplotype_ serial number_study year_ origin_Austrian Federal State), tissue used for DNA extraction, vaccination status at time of sampling.
acc. no.	sample ID	tissue	vaccinated
MN150551	2b_HT1_01_2002_Gosdorf_Styria	lymph node	no
MN150552	2b_HT1_02_2002_Buch_Hartberg_Styria	lymph node	no
MN150553	2b_HT1_09_2002_Neudorf_Parndorf_Burgenland	lymph node	no
MN150554	2b_HT1_01_2003_St_Stefan_Rosental_Styria	lymph node	no
MN150555	2b_HT1_03_2003_Schlierbach_Upper_Austria	lymph node	no
MN150556	2b_HT1_04_2003_unknown_origin	lymph node	no
MN150557	2b_HT1_08_2003_Drasenhofen_Lower_Austria	lymph node	no
MN150558	2b_HT1_09_2003_Ernsthofen_Upper_Austria	lymph node	no
MN150559	2b_HT1_02_2004_Pernegg_Lower_Austria	lymph node	no
MN150560	2b_HT1_04_2004_Kematen_Upper_Austria	lymph node	no
MN150561	2b_HT1_05_2004_unknown_origin_Burgenland	lymph node	no
MN150562	2b_HT1_06_2004_unknown_origin	lymph node	no
MN150563	2b_HT1_02_2005_unknown_origin	lymph node	no
MN150564	2b_HT1_03_2005_Sipbachzell_Upper_Austria	lymph node	no
MN150565	2b_HT1_06_2005_Vienna_Vienna	lymph node	no
MN150566	2b_HT1_09_2005_Sattledt_Upper_Austria	lymph node	no
MN150567	2b_HT1_10_2005_Bad_Wimsbach_Upper_Austria	lymph node	no
MN150568	2b_HT1_01_2006_Eberstalzell_Upper_Austria	lymph node	no
MN150569	2b_HT1_02_2006_Steinerkirchen_Upper_Austria	lymph node	no
MN150570	2b_HT1_04_2006_Sipbachzell_Upper_Austria	lymph node	no
MN150571	2b_HT1_09_2006_unknown_origin	lymph node	no
MN150572	2b_HT1_02_2007_Statzendorf_Lower_Austria	lymph node	no
MN150573	2b_HT1_06_2008_unknown_origin	lymph node	unknown
MN150574	2b_HT1_07_2009_Wolfsbach_Lower_Austria	lymph node	unknown
MN150575	2b_HT1_04_2010_Steinerkirchen_Upper_Austria	lymph node	no
MN150576	2b_HT1_07_2010_unknown_origin	lymph node	unknown
MN150577	2b_HT1_10_2010_unknown_origin	lymph node	unknown
MN150578	2b_HT1_01_2011_Pernegg_Lower_Austria	lymph node	no
MN150579	2b_HT1_08_2012_Steinhaus_Wels_Upper_Austria	lymph node	yes
MN150580	2b_HT1_09_2012_unknown_origin	lymph node	unknown
MN150581	2b_HT1_05_2013_Steinhaus_Wels_Upper_Austria	kidney	yes
MN150582	2b_HT1_06_2013_unknown_origin	lymph node	unknown
MN150583	2b_HT1_03_2015_Pettenbach_Upper_Austria	lymph node	yes
MN150584	2b_HT1_07_2015_unknown_origin	lymph node	unknown
MN150585	2b_HT2_05_2006_Wartberg_Upper_Austria	lymph node	no
MN150586	2b_HT2_06_2006_Wels_Upper_Austria	lymph node	no
MN150587	2b_HT2_02_2014_unknown_origin	lymph node	unknown
MN150588	2b_HT2_05_2014_unknown_origin	lymph node	unknown
MN150589	2b_HT2_06_2014_unknown_origin	lymph node	unknown
MN150590	2b_HT2_07_2014_Spielfeld_Styria	lymph node	yes
MN150591	2b_HT2_08_2014_unknown_origin	lymph node	yes
MN150592	2b_HT2_10_2014_Peuerbach_Upper_Austria	lymph node	yes
MN150593	2b_HT2_09_2015_unknown_origin	lymph node	unknown
MN150594	2b_HT3_10_2006_unknown_origin	lymph node	no
MN150595	2b_HT3_01_2008_Steinerkirchen_Upper_Austria	lymph node	no
MN150596	2b_HT3_02_2008_Eberstalzell_Upper_Austria	lymph node	yes
MN150597	2b_HT3_05_2008_Boeheimkirchen_Lower_Austria	lymph node	yes
MN150598	2b_HT3_10_2008_unknown_origin	lymph node	yes
MN150599	2b_HT3_01_2009_Sierning_Upper_Austria	lymph node	yes
MN150600	2d_HT4_03_2012_Waizenkirchen_Upper_Austria	lymph node	yes
MN150601	2d_HT4_07_2016_unknown_origin	lymph node	yes
MN150602	2d_HT4_01_2017_Pettenbach_Upper_Austria	lymph node	yes
MN150603	2d_HT4_05_2017_Weisskirchen_Upper_Austria	lymph node	yes
MN150604	2d_HT4_09_2017_Wartberg_Upper_Austria	lymph node	unknown
MN150605	2d_HT4_10_2017_Sipbachzell_Upper_Austria	lymph node	yes
MN150606	2b_HT5_03_2013_Vienna_Vienna	intestine	unknown
MN150607	2b_HT5_04_2015_Steinerkirchen_Upper_Austria	lymph node	unknown
MN150608	2b_HT5_01_2016_Mehrnbach_Upper_Austria	lymph node	yes
MN150609	2b_HT6_06_2010_unknown_origin	lymph node	unknown
MN150610	2b_HT6_08_2010_Sattledt_Upper_Austria	lymph node	yes
MN150611	2b_HT6_06_2012_Wels_Upper_Austria	lymph node	unknown
MN150612	2a_HT7_05_2003_Streitdorf_Lower_Austria	lymph node	no
MN150613	2a_HT7_08_2004_Pettenbach_Upper_Austria	lymph node	no
MN150614	2a_HT7_07_2006_Zistersdorf_Burgenland	lymph node	no
MN150615	2b_HT8_02_2010_Langschlag_Lower_Austria	lymph node	yes
MN150616	2b_HT8_04_2013_unknown_origin	lymph node	unknown
MN150617	2b_HT9_01_2010_Oed_Amstetten_Lower_Austria	lymph node	yes
MN150618	2b_HT9_01_2012_St_Poelten-Harland_Lower_Austria	lymph node	yes
MN150619	2b_HT10_07_2004_Pettenbach_Upper_Austria	lymph node	no
MN150620	2b_HT10_03_2006_Waldneukirchen_Upper_Austria	lymph node	no
MN150621	2d_HT11_10_2004_unknown_origin	lymph node	no
MN150622	2d_HT11_12_2014_unknown_origin	lymph node	no
MN150623	2d_HT12_02_2016_Pischelsdorf_Styria	lymph node	yes
MN150624	2d_HT12_02_2017_Kematen_Upper_Austria	lymph node	unknown
MN150625	2a_HT13_06_2002_unknown_origin	lymph node	no
MN150626	2a_HT14_07_2002_Eberstalzell_Upper_Austria	lymph node	no
MN150627	2a_HT15_06_2003_Sipbachzell_Upper_Austria	lymph node	no
MN150628	2b_HT16_01_2004_Gross_Steinbach_Styria	lymph node	no
MN150629	2a_HT17_03_2004_Steinerkirchen_Upper_Austria	lymph node	no
MN150630	2a_HT18_01_2005_Vorchdorf_Upper_Austria	lymph node	no
MN150631	2b_HT19_04_2005_Wagenbach_Styria	lymph node	no
MN150632	2b_HT20_05_2005_Eberstalzell_Upper_Austria	lymph node	no
MN150633	2b_HT21_08_2005_Amstetten_Lower_Austria	lymph node	no
MN150634	2b_HT22_03_2007_Eberstalzell_Upper_Austria	lymph node	no
MN150635	2b_HT23_05_2007_Eberstalzell_Upper_Austria	lymph node	no
MN150636	2b_HT24_06_2007_Sierning_Upper_Austria	lymph node	no
MN150637	2b_HT25_07_2007_Wartberg_Upper_Austria	lymph node	no
MN150638	2b_HT26_08_2007_Wartberg_Upper_Austria	lymph node	no
MN150639	2b_HT27_09_2007_unknown_origin	lymph node	no
MN150640	2b_HT28_03_2008_Eberstalzell_Upper_Austria	lymph node	unknown
MN150641	2b_HT29_04_2008_Eberstalzell_Upper_Austria	lymph node	unknown
MN150642	2b_HT30_08_2008_Peuerbach_Upper_Austria	lymph node	yes
MN150643	2b_HT31_02_2009_Boeheimkirchen_Lower_Austria	lymph node	yes
MN150644	2a_HT32_03_2009_Wartberg_Upper_Austria	lymph node	no
MN150645	2b_HT33_04_2009_Altschwendt_Upper_Austria	lymph node	no
MN150646	2b_HT34_05_2009_Neumarkt_Upper_Austria	lymph node	no
MN150647	2a_HT35_06_2009_Sierning_Upper_Austria	lymph node	unknown
MN150648	2b_HT36_08_2009_Braunau_Inn_Upper_Austria	lymph node	unknown
MN150649	2b_HT37_09_2009_Michaelnbach_Upper_Austria	lymph node	unknown
MN150650	2g_HT38_10_2009_unknown_origin	lymph node	unknown
MN150651	2b_HT39_03_2010_Wendling_Upper_Austria	lymph node	yes
MN150652	2b_HT40_05_2010_unknown_origin	lymph node	unknown
MN150653	2b_HT41_09_2010_Sierning_Upper_Austria	lymph node	unknown
MN150654	2b_HT42_02_2011_unknown_origin	lymph node	unknown
MN150655	2b_HT43_03_2011_Gunskirchen_Upper_Austria	lymph node	yes
MN150656	2b_HT44_04_2011_Sattledt_Upper_Austria	lymph node	yes
MN150657	2a_HT45_05_2011_unknown_origin	lymph node	unknown
MN150658	2b_HT46_06_2011_unknown_origin	lymph node	unknown
MN150659	2b_HT47_02_2012_Neumarkt_Hausruck_Upper_Austria	lymph node	no
MN150660	2d_HT48_04_2012_unknown_origin	lymph node	unknown
MN150661	2b_HT49_10_2012_unknown_origin	kidney	yes
MN150662	2b_HT50_01_2013_Mank_Lower_Austria	lymph node	yes
MN150663	2b_HT51_02_2013_Maria_Rojach_Carinthia	lymph node	yes
MN150664	2b_HT52_08_2013_St_Georgen_Stiefing_Styria	lymph node	unknown
MN150665	2b_HT53_10_2013_unknown_origin	lymph node	unknown
MN150666	2b_HT54_01_2014_Wildon_Styria	lymph node	yes
MN150667	2b_HT55_04_2014_unknown_origin	lymph node	unknown
MN150668	2b_HT56_01_2015_Gleinstaetten_Styria	lymph node	yes
MN150669	2b_HT57_02_2015_Wels_Upper_Austria	lymph node	yes
MN150670	2d_HT58_06_2015_Trautmannsdorf_Styria	lymph node	yes
MN150671	2b_HT59_08_2015_Sipbachzell_Upper_Austria	lymph node	yes
MN150672	2d_HT60_03_2016_St_Marienkirchen_Upper_Austria	lymph node	yes
MN150673	2b_HT61_04_2016_unknown_origin	lymph node	unknown
MN150674	2d_HT62_05_2016_unknown_origin	lymph node	yes
MN150675	2d_HT63_06_2016_unknown_origin	lymph node	unknown
MN150676	2d_HT64_08_2016_unknown_origin	lymph node	yes
MN150677	2b_HT65_09_2016_unknown_origin	lymph node	yes
MN150678	2b_HT66_03_2017_Schwarzautal_Styria	lymph node	yes
MN150679	2b_HT67_04_2017_Gross_St_Florian_Styria	lymph node	yes
MN150680	2b_HT68_06_2017_Wolfsberg_Styria	lymph node	yes
MN150681	2d_HT69_07_2017_Piberbach_Upper_Austria	lymph node	yes
MN150682	2d_HT70_08_2017_Atzbach_Upper_Austria	lymph node	yes
MN150683	2b_HT71_11_2017_Gross_St_Florian_Styria	lymph node	yes
MN150684	2b_HT72_12_2017_Waizenkirchen_Upper_Austria	lymph node	yes
