# Supplementary material for: Porcine circovirus type 2 (PCV2) genotyping in Austrian pigs in the years 2002 to 2017
Source: BMC Vet Res. 2020 Jun 15;16:198. doi: 10.1186/s12917-020-02413-4 (PMC7294622; doi:10.1186/s12917-020-02413-4)
Supplement: Supplementary file 2 — Additional file 2. The table contains the PCV2 haplotypes per year subdivided by the genotypes PCV2a, b, d, and g, the number of complete sequences relating to the number of investigated samples, the frequency of occurrence of this haplotype in the respective year and the associated accession numbers. [file 12917_2020_2413_MOESM2_ESM.xlsx]

## Sheet: Tabelle1
Additional file 2: PCV2 haplotypes per year subdivided by the PCV2 genotypes PCV2a, b, d, and g; below the years, the number of complete sequences relating to the number of investigated samples is added (e. g. 5 seq/10 = 5 of 10 investigated samples were sequenced successfully); for every haplotype (HT), the frequency of occurrence of this haplotype in the respective year and the associated acces…
	acc. no. of PCV2 HT per year (frequency of occurrence)
	2002	2003	2004	2005	2006	2007	2008	2009	2010	2011	2012	2013	2014	2015	2016	2017
	(5 seq/10)	(7 seq/10)	(9 seq/10)	(9 seq/10)	(9 seq/10)	(7 seq/10)	(8 seq/10)	(10 seq/10)	(10 seq/10)	(6 seq/6)	(8 seq/10)	(8 seq/10)	(9 seq/12)	(8 seq/11)	(9 seq/10)	(12 seq/12)
PCV2a n sequences = 11 n HT = 9	HT13 (n = 1) MN150625	HT7 (n = 1) MN150612	HT7 (n = 1) MN150613	HT18 (n = 1) MN150630	HT7 (n = 1) MN150614	---	---	HT32 (n = 1) MN150644	---	HT45 (n = 1) MN150657	---	---	---	---	---	---
	HT14 (n = 1) MN150626	HT15 (n = 1) MN150627	HT17 (n = 1) MN150629					HT35 (n = 1) MN150647
PCV2b n sequences = 104 n HT = 51	HT1 (n = 3) MN150551-MN150553	HT1 (n = 5) MN150554-MN150558	HT1 (n = 4) MN150559-MN150562	HT1 (n = 5) MN150563-MN150567	HT1 (n = 4) MN150568-MN150571	HT1 (n = 1) MN150572	HT1 (n = 1) MN150573	HT1 (n = 1) MN150574	HT1 (n = 3) MN150575-MN150577	HT1 (n = 1) MN150578	HT1 (n = 2) MN150579-MN150580	HT1 (n =2) MN150581-MN150582	HT2 (n = 6) MN150587-MN150592	HT1 (n = 2) MN150583-MN150584	HT5 (n = 1) MN150608	HT66 (n = 1) MN150678
			HT10 (n = 1) MN150619	HT19 (n = 1) MN150631	HT2 (n = 2) MN150585-MN150586	HT22 (n = 1) MN150634	HT3 (n = 4) MN150595-MN150598	HT3 (n = 1) MN150599	HT6 (n = 2) MN150609-MN150610	HT42 (n = 1) MN150654	HT6 (n = 1) MN150611	HT5 (n = 1) MN150606	HT54 (n = 1) MN150666	HT2 (n = 1) MN150593	HT61 (n = 1) MN150673	HT67 (n = 1) MN150679
			HT16 (n = 1) MN150628	HT20 (n = 1) MN150632	HT3 (n = 1) MN150594	HT23 (n = 1) MN150635	HT28 (n = 1) MN150640	HT31 (n = 1) MN150643	HT8 (n = 1) MN150615	HT43 (n = 1) MN150655	HT9 (n = 1) MN150618	HT8 (n = 1) MN150616	HT55 (n = 1) MN150667	HT5 (n = 1) MN150607	HT65 (n = 1) MN150677	HT68 (n = 1) MN150680
				HT21 (n = 1) MN150633	HT10 (n = 1) MN150620	HT24 (n = 1) MN150636	HT29 (n = 1) MN150641	HT33 (n = 1) MN150645	HT9 (n = 1) MN150617	HT44 (n = 1) MN150656	HT47 (n = 1) MN150659	HT50 (n = 1) MN150662		HT56 (n = 1) MN150668		HT71 (n = 1) MN150683
						HT25 (n = 1) MN150637	HT30 (n = 1) MN150642	HT34 (n = 1) MN150646	HT39 (n = 1) MN150651	HT46 (n = 1) MN150658	HT49 (n = 1) MN150661	HT51 (n = 1) MN150663		HT57 (n = 1) MN150669		HT72 (n = 1) MN150684
						HT26 (n = 1) MN150638		HT36 (n = 1) MN150648	HT40 (n = 1) MN150652			HT52 (n = 1) MN150664		HT59 (n = 1) MN150671
						HT27 (n = 1) MN150639		HT37 (n = 1) MN150649	HT41 (n = 1) MN150653			HT53 (n = 1) MN150665
PCV2d n sequences = 18 n HT = 11	---	---	HT11 (n = 1) MN150621	---	---	---	---	---	---	---	HT4 (n = 1) MN150600	---	HT11 (n = 1) MN150622	HT58 (n = 1) MN150670	HT4 (n = 1) MN150601	HT4 (n = 4) MN150602-MN150605
											HT48 (n = 1) MN150660				HT12 (n = 1) MN150623	HT12 (n = 1) MN150624
															HT60 (n = 1) MN150672	HT69 (n = 1) MN150681
															HT62 (n = 1) MN150674	HT70 (n = 1) MN150682
															HT63 (n = 1) MN150675
															HT64 (n = 1) MN150676
PCV2g n sequences = 1 n HT = 1	---	---	---	---	---	---	---	HT38 (n = 1) MN150650	---	---	---	---	---	---	---	---
